# Supplementary material for: What Is the Nutritional Quality of Pre-Packed Foods Marketed to Children in Food Stores? A Survey in Switzerland
Source: Nutrients. 2024 May 28;16(11):1656. doi: 10.3390/nu16111656 (PMC11175003; doi:10.3390/nu16111656)
Supplement: Supplementary file 1 [file nutrients-16-01656-s001.zip]

Archive with 1 entries (1 files):
- nutrients-2997384-supplementary.pdf
